# Supplementary material for: The First Peopling of South America: New Evidence from Y-Chromosome Haplogroup Q
Source: PLoS One. 2013 Aug 21;8(8):e71390. doi: 10.1371/journal.pone.0071390 (PMC3749222; doi:10.1371/journal.pone.0071390)
Supplement: Table S1 — Description of analyzed markers. (XLSX) [file pone.0071390.s001.xlsx]

## Sheet: Table S1
Table S1. Description of analyzed markers
Name	Hg	RefSNP ID	Nucleotide change	Marker References	Primer Forward 5’-3’	Primer Reverse 5’-3’	Amplicon Size (bp)	Amplicon SNP position (bp)	Method of analysis	Primer References
M242	Q*	rs8179021	C→T	Cinnioğlu et al., 2004	aactcttgataaaccgtgctg	tccaatctcaattcatgcctc	366	180	RFLP/DHPLC/SEQUENCE	Cinnioğlu et al., 2004
P36.2	Q1*	-	G→T	YCC, 2002	tgaaggacagtaagtacaca	taagtccattgatctacaga	637	217	SEQUENCE	YCC, 2002
MEH2	Q1a*	rs4252209	G→T	Bosch et al., 2003	ctgttgatcctgacgtaggc	taccatgaaaattcataatccaca	247	190	SEQUENCE	Bosch et al., 2003
M120	Q1a1	-	T→C	Underhill et al., 2001	gagcttggactttaggacgg	aaactttaaggcacttctggc	495	224	DHPLC/SEQUENCE	Underhill et al., 2001
M25	Q1a2	-	G→C	Underhill et al., 2001	aaagcgagagattcaatccag	ttttagcaagttaagtcaccagc	340	121	DHPLC/SEQUENCE	Underhill et al., 2001
M346	Q1a3	-	C→G	Sengupta et al., 2006	agatgggaaaggcagccaa	tctgtccacatgtgtccgtg	419	33	SEQUENCE	Sengupta et al., 2006
L53	Q1a3	rs34724285	G→A	FamilyTreeDNA	agagggatgaacatcaacacctta	gtctgcctagtgtttattatgggttc	397	100	RFLP/SEQUENCE	FamilyTreeDNA
L54	Q1a3a1	rs34954951	G→A	FamilyTreeDNA	ttgtttgttgaccccgtttt	attgctgcttttgctccact	485	228	SEQUENCE	Present study
M3	Q1a3a1a	r3894	C→T	Underhill et al., 1996	taatcagtctcctcccagca	aaaattgtgaatctgaaatttaagg	241	181	DHPLC/SEQUENCE	Underhill et al., 1996
M19	Q1a3a1a1	rs3910	T→A	Underhill et al., 1997	ctggtcataacactggaaatc	tgaacctacaaatgtgaaactc	333	131	DHPLC/SEQUENCE	Underhill et al., 1997
M194	Q1a3a1a2	rs2032677	T→C	Underhill et al., 2001	gcctggatgaggaagtgag	gccttctccatttttgacct	427a	101	SEQUENCE	Underhill et al., 2001
M199	Q1a3a1a3	rs2032589	insG	Underhill et al., 2001	tgaggtggaatgtatcagtatacc	tgatttcaaggatttgttagtctt	444	404	DHPLC/SEQUENCE	Underhill et al., 2001
SA01b	Q1a3a1a4	-	C→T	Jota et al., 2011	gcaaccacttgtgtatttgtcagt	ctctggcccctaacaaacctaatta	427a	267	SEQUENCE	Underhill et al., 2001
M557b	Q1a3a1a5	-	delTAC	Present study	gcctggatgaggaagtgag	gccttctccatttttgacct	427a	159-161	SEQUENCE	Underhill et al., 2001
PV2c	Q1a3a1a6	-	T→C	Present study	aactcttgataaaccgtgctg	tccaatctcaattcatgcctc	366	113	SEQUENCE	Cinnioğlu et al., 2004
L191d	Q1a3a1b	-	delA	FamilyTreeDNA	agatgggaaaggcagccaa	tctgtccacatgtgtccgtg	416	256	SEQUENCE	Sengupta et al., 2006
L330e	Q1a3a1c	-	T→C	FamilyTreeDNA	tgggtggtagagaggaatgg	tgatttgttccggacacttg	519	340	SEQUENCE	FamilyTreeDNA
L401f	Q1a3a1d	-	G→C	FamilyTreeDNA	aacttccaaaactgtgaaaagatt	gattaaagcagccccttcag	442	387	SEQUENCE	Underhill et al., 2001
PV3g	Q1a3a1f	-	T→C	Present study	tgggtggtagagaggaatgg	tgatttgttccggacacttg	519	234	SEQUENCE	FamilyTreeDNA
PV4h	Q1a3a1g	-	T→C	Present study	ttgtttgttgaccccgtttt	attgctgcttttgctccact	485	447	SEQUENCE	Present study
M323	Q1a3b	rs13447377	C→T	Shen et al., 2004	gctggcaagacacttctga	aatatgttcctgacaccttcc	352	40	SEQUENCE	Shen et al., 2004
NWT01d	Q1a6		C→G	Dulik et al., 2012	agatgggaaaggcagccaa	tctgtccacatgtgtccgtg	419	65	SEQUENCE	Sengupta et al., 2006
M378	Q1b		A→G	Sengupta et al., 2006	tatgcatttgttgagtatatgtc	gttctgaatgaaagttcaaacg	326	114	SEQUENCE	Sengupta et al., 2006
a426 bp in Underhil et al., 2001; bincluded in M194 amplicon; cincluded in M242 amplicon; dincluded in M346 amplicon; eincluded in L124 amplicon; fincluded in M138 amplicon; gincluded in L330 amplicon; hincluded in L54 amplicon. New markers are in bold.
References:
Bosch E, Calafell F, Rosser ZH, Nørby S, Lynnerup N, et al. (2003) High level of male-biased Scandinavian admixture in Greenlandic Inuit shown by Y-chromosomal analysis. Hum Genet 112: 353-363.
Cinnioğlu C, King R, Kivisild T, Kalfoğlu E, Atasoy S, et al. (2004) Excavating Y-chromosome haplotype strata in Anatolia. Hum Genet 114: 127-148.
Dulik MC, Owings AC, Gaieski JB, Vilar MG, Andre A, et al. (2012) Y-chromosome analysis reveals genetic divergence and new founding native lineages in Athapaskan- and Eskimoan-speaking populations. Proc Natl Acad Sci U S A 109: 8471-8476.
FamilyTreeDNA, http://www.familytreedna.com
Jota MS, Lacerda DR, Sandoval JR, Vieira PP, Santos-Lopes SS, et al. (2011) A new subhaplogroup of native American Y-chromosomes from the Andes. Am J Phys Anthropol 146: 553-559.
Sengupta S, Zhivotovsky LA, King R, Mehdi SQ, Edmonds CA, et al. (2006) Polarity and temporality of high-resolution Y-chromosome distributions in India identify both indigenous and exogenous expansions and reveal minor genetic influence of Central Asian pastoralists. Am J Hum Genet 78: 202-221.
Shen P, Lavi T, Kivisild T, Chou V, Sengun D, et al. (2004) Reconstruction of patrilineages and matrilineages of Samaritans and other Israeli populations from Y-chromosome and mitochondrial DNA sequence variation. Hum Mutat 24: 248-260.
The Y Chromosome Consortium (2002) A nomenclature system for the tree of human Y-chromosomal binary haplogroups. Genome Res 12: 339-348.
Underhill PA, Jin L, Lin AA, Mehdi SQ, Jenkins T, et al. (1997) Detection of numerous Y chromosome biallelic polymorphisms by denaturing high-performance liquid chromatography. Genome Res 7: 996-1005.
Underhill PA, Jin L, Zemans R, Oefner PJ, Cavalli-Sforza LL (1996) A pre-Columbian Y chromosome-specific transition and its implications for human evolutionary history. Proc Natl Acad Sci U S A 93: 196-200.
Underhill PA, Passarino G, Lin AA, Shen P, Mirazón Lahr M, et al. (2001) The phylogeography of Y chromosome binary haplotypes and the origins of modern human populations. Ann Hum Genet 65: 43-62.
