# Supplementary material for: The First Peopling of South America: New Evidence from Y-Chromosome Haplogroup Q
Source: PLoS One. 2013 Aug 21;8(8):e71390. doi: 10.1371/journal.pone.0071390 (PMC3749222; doi:10.1371/journal.pone.0071390)
Supplement: Table S3 — Variance and haplotype diversity values for haplogroups L54 and M3. (XLSX) [file pone.0071390.s003.xlsx]

## Sheet: Table S3
Table S3: Variance and haplotype diversity values for haplogroups L54 and M3
Area	L54		L54*		M3		M3*
	V	h	V	h	V	h	V	h
Mexico	0.546 (57)	0.9492	0.518 (48)	0.9344	0.571 (121)	0.9897	0.571 (121)	0.9897
Andes1	0.465 (20)	0.9905	0.451 (19)	0.9883	0.579 (175)	0.9819	0.555 (160)	0.9861
V, Variance; h, haplotype diversity.
1Including the sample with repeat DYS391=6: L54, V=0.573 (21) and h=0.9910 and L54*, V=0.564 (20) and h=0.9895.
