# Supplementary material for: The First Peopling of South America: New Evidence from Y-Chromosome Haplogroup Q
Source: PLoS One. 2013 Aug 21;8(8):e71390. doi: 10.1371/journal.pone.0071390 (PMC3749222; doi:10.1371/journal.pone.0071390)
Supplement: Table S4 — Seven loci Y-STR haplotypes in the analyzed samples. (XLSX) [file pone.0071390.s004.xlsx]

## Sheet: Table S4
Table S4. Seven loci Y-STR haplotypes in the analyzed samples
Haplotype number	Haplogroup	DYS19	DYS389I	DYS389B	DYS390	DYS391	DYS392	DYS393	Alaska	Canada	North America	The Caribbeans	Central America	Mexico	Andes	South East America	Northern Altai	Sorthern Altai	Mongolia	Far East Asia	Total sample	Reference
1	Q1a-MEH2*	13	15	16	25	11	15	13												2	2	Present study
2	Q1a-MEH2*	13	14	16	25	11	15	13												1	1	Present study
3	Q1b-M378	13	13	16	22	10	16	13					1		1						2	Present study
4	Q1a3a-L53*	13	14	17	24	10	14	13									20		1		21	Present study, Dulik et al., 2012a
5	Q1a3a-L53*	13	14	17	23	10	14	13									2				2	Dulik et al., 2012a
6	Q1a3a-L53*	10	14	17	24	10	14	13									1				1	Dulik et al., 2012a
7	Q1a3a-L53*	13	14	17	25	10	14	13									1				1	Dulik et al., 2012a
8	Q1a3a-L53*	13	15	17	24	10	14	13									1				1	Dulik et al., 2012a
9	Q1a3a1-L54*	13	13	16	24	10	14	13						1	2						3	Present study
10	Q1a3a1-L54*	13	13	16	23	10	14	13						1	1						2	Present study
11	Q1a3a1-L54*	13	12	16	23	10	14	13						12							12	Present study
12a	Q1a3a1-L54*	13	14	16	24	10	16	13						4							4	Present study
13	Q1a3a1-L54*	13	14	17	24	10	16	13						3							3	Present study
14	Q1a3a1-L54*	12	13	18	26	10	14	13		3											3	Dulik et al., 2012b
15	Q1a3a1-L54*	13	13	17	24	9	14	13							2						2	Present study
16	Q1a3a1-L54*	13	14	16	24	10	14	13						2							2	Present study
17	Q1a3a1-L54*	13	14	16	24	11	16	13						2							2	Present study
18	Q1a3a1-L54*	13	13	17	22	10	14	13							1						1	Present study
19	Q1a3a1-L54*	14	14	16	23	10	14	12							1						1	Present study
20	Q1a3a1-L54*	13	13	15	25	6	14	13							1						1	Present study
21	Q1a3a1-L54*	14	12	17	24	11	14	13							1						1	Present study
22	Q1a3a1-L54*	14	13	18	24	10	15	13							1						1	Present study
23	Q1a3a1-L54*	13	13	17	24	8	13	14							1						1	Present study
24	Q1a3a1-L54*	13	13	17	25	10	15	14							1						1	Present study
25	Q1a3a1-L54*	13	15	16	22	10	14	13							1						1	Present study
26	Q1a3a1-L54*	13	13	18	24	10	15	14							1						1	Present study
27	Q1a3a1-L54*	14	13	16	25	9	14	13							1						1	Present study
28	Q1a3a1-L54*	13	13	18	24	10	14	14							1						1	Present study
29	Q1a3a1-L54*	13	12	16	23	11	15	13							1						1	Present study
30	Q1a3a1-L54*	14	13	16	25	10	14	15							1						1	Present study
31	Q1a3a1-L54*	13	14	17	24	9	14	14							1						1	Present study
32	Q1a3a1-L54*	13	14	17	24	10	14	13							1						1	Present study
33	Q1a3a1-L54*	13	13	18	23	10	14	13					1								1	Present study
34	Q1a3a1-L54*	13	12	17	23	10	12	13					1								1	Present study
35	Q1a3a1-L54*	13	13	16	24	10	15	12					1								1	Present study
36	Q1a3a1-L54*	13	13	16	24	6	13	13					1								1	Present study
37	Q1a3a1-L54*	13	12	17	22	10	16	13						1							1	Present study
38	Q1a3a1-L54*	13	14	18	23	10	14	12						1							1	Present study
39	Q1a3a1-L54*	13	12	17	24	10	14	13						1							1	Present study
40	Q1a3a1-L54*	13	14	16	23	10	14	13						1							1	Present study
41	Q1a3a1-L54*	13	13	17	23	10	14	13						1							1	Present study
42	Q1a3a1-L54*	13	12	16	23	11	14	13						1							1	Present study
43	Q1a3a1-L54*	13	15	16	24	10	16	13						1							1	Present study
44	Q1a3a1-L54*	13	14	17	24	10	17	13						1							1	Present study
45	Q1a3a1-L54*	13	14	17	23	10	16	13						1							1	Present study
46	Q1a3a1-L54*	13	14	16	24	10	16	14						1							1	Present study
47	Q1a3a1-L54*	13	12	16	22	10	14	13						1							1	Present study
48	Q1a3a1-L54*	13	13	15	24	10	16	13						1							1	Present study
49	Q1a3a1-L54*	14	14	16	23	11	14	14						1							1	Present study
50	Q1a3a1-L54*	13	14	16	23	10	16	13						1							1	Present study
51	Q1a3a1-L54*	13	13	18	23	10	16	13						1							1	Present study
52	Q1a3a1-L54*	16	14	16	24	10	14	13						1							1	Present study
53	Q1a3a1-L54*	13	13	16	24	10	14	14						1							1	Present study
54	Q1a3a1-L54*	13	13	17	24	11	14	13						1							1	Present study
55	Q1a3a1-L54*	13	12	18	24	10	14	14						1							1	Present study
56	Q1a3a1-L54*	15	13	17	23	10	13	13						1							1	Present study
57	Q1a3a1-L54*	15	12	16	23	11	12	12						1							1	Present study
58	Q1a3a1-L54*	13	13	17	26	10	16	13						1							1	Present study
59	Q1a3a1-L54*	13	12	16	24	9	13	13						1							1	Present study
60	Q1a3a1-L54*	14	13	17	23	10	14	13						1							1	Present study
61	Q1a3a1-L54*	14	13	17	23	10	15	13								1					1	Present study
62	Q1a3a1-L54*	12	13	19	25	10	14	13		1											1	Dulik et al., 2012b
63	Q1a3a1-L54*	12	13	17	25	10	15	13		1											1	Dulik et al., 2012b
64	Q1a3a1a-M3*	13	13	17	24	10	14	13					1	7	5					3	16	Present study; Malyarchuk et al., 2011; Regueiro et al., 2013
65	Q1a3a1a-M3*	13	13	18	23	10	14	13		12				1	1						14	Present study; Dulik et al., 2012b
66	Q1a3a1a-M3*	13	13	17	23	10	14	13		3			1	2	3	1					10	Present study; Dulik et al., 2012b
67	Q1a3a1a-M3*	13	13	17	24	11	14	13					1	7	1					1	10	Present study; Regueiro et al., 2013
68	Q1a3a1a-M3*	13	14	17	24	10	14	13		3		1	1	2		1				1	9	Present study; Dulik et al., 2012b
69	Q1a3a1a-M3*	13	13	16	23	10	14	13	1					1	2	1					5	Present study; Dulik et al., 2012b
70	Q1a3a1a-M3*	13	13	16	24	10	14	13							3	1				1	5	Present study, Malyarchuk et al., 2011
71	Q1a3a1a-M3*	13	13	17	25	10	14	13		1				2	2						5	Present study; Dulik et al., 2012b
72	Q1a3a1a-M3*	13	13	16	24	10	15	13						3	2						5	Present study
73	Q1a3a1a-M3*	13	13	17	24	10	14	14		4			1								5	Present study; Dulik et al., 2012b
74	Q1a3a1a-M3*	13	14	17	24	10	14	14		1					2					1	4	Present study; Dulik et al., 2012b; Regueiro et al., 2013
75	Q1a3a1a-M3*	14	13	17	24	10	14	13						2	2						4	Present study
76	Q1a3a1a-M3*	13	13	18	25	10	15	13					2	2							4	Present study
77	Q1a3a1a-M3*	13	13	18	24	10	14	13	1					3							4	Present study; Dulik et al., 2012b
78	Q1a3a1a-M3*	14	13	16	24	10	14	13	1						1	1					3	Present study; Dulik et al., 2012b
79	Q1a3a1a-M3*	13	14	17	23	10	14	13					1		2						3	Present study
80	Q1a3a1a-M3*	13	14	18	23	10	14	13					2		1						3	Present study
81	Q1a3a1a-M3*	13	13	16	24	11	14	13						1	2						3	Present study
82	Q1a3a1a-M3*	13	12	17	23	10	14	13						1	2						3	Present study
83	Q1a3a1a-M3*	14	12	17	23	10	14	13							1	2					3	Present study
84	Q1a3a1a-M3*	13	14	17	24	10	15	14							1					2	3	Present study, Regueiro et al., 2013
85	Q1a3a1a-M3*	13	13	17	22	10	14	13	2						1						3	Present study; Dulik et al., 2012b
86	Q1a3a1a-M3*	13	13	17	24	10	16	13					2	1							3	Present study
87	Q1a3a1a-M3*	13	13	17	24	10	14	12		1				2							3	Present study; Dulik et al., 2012b
88	Q1a3a1a-M3*	14	13	18	24	10	14	13					1		1						2	Present study
89	Q1a3a1a-M3*	13	13	19	24	10	14	13						1	1						2	Present study
90	Q1a3a1a-M3*	13	13	18	25	10	14	13						1	1						2	Present study
91	Q1a3a1a-M3*	15	13	18	23	10	13	13						1	1						2	Present study
92	Q1a3a1a-M3*	13	13	17	26	10	14	13						1	1						2	Present study
93	Q1a3a1a-M3*	13	13	17	24	10	16	14						1	1						2	Present study
94	Q1a3a1a-M3*	13	14	17	25	10	14	13							1	1					2	Present study
95	Q1a3a1a-M3*	13	12	17	24	10	15	13							1	1					2	Present study
96	Q1a3a1a-M3*	13	12	17	24	10	15	12							1	1					2	Present study
97	Q1a3a1a-M3*	13	12	16	23	10	13	14					1	1							2	Present study
98	Q1a3a1a-M3*	13	13	18	23	10	15	13		1			1								2	Present study; Dulik et al., 2012b
99	Q1a3a1a-M3*	13	14	17	23	10	16	14							17						17	Present study
100	Q1a3a1a-M3*	13	14	17	22	10	16	14							3						3	Present study
101	Q1a3a1a-M3*	13	13	17	23	10	16	14							3						3	Present study
102	Q1a3a1a-M3*	13	13	17	23	10	13	13							2						2	Present study
103	Q1a3a1a-M3*	14	13	17	23	10	14	13							2						2	Present study
104	Q1a3a1a-M3*	13	13	18	24	10	14	12							2						2	Present study
105	Q1a3a1a-M3*	14	13	18	23	10	14	13							2						2	Present study
106	Q1a3a1a-M3*	13	14	17	21	10	14	13							2						2	Present study
107	Q1a3a1a-M3*	13	13	16	22	11	14	13							2						2	Present study
108	Q1a3a1a-M3*	13	14	18	24	11	14	13							2						2	Present study
109	Q1a3a1a-M3*	13	14	17	24	11	14	13							2						2	Present study
110	Q1a3a1a-M3*	13	13	18	21	10	14	13							2						2	Present study
111	Q1a3a1a-M3*	14	14	17	25	10	14	13							2						2	Present study
112	Q1a3a1a-M3*	13	14	17	25	10	15	14							2						2	Present study
113b	Q1a3a1a-M3*	13	13	15	23	10	14	14							2						2	Present study
114	Q1a3a1a-M3*	13	13	19	25	10	15	13					7								7	Present study
115	Q1a3a1a-M3*	13	13	18	24	10	15	13					3								3	Present study
116	Q1a3a1a-M3*	13	13	18	25	11	15	13					2								2	Present study
117	Q1a3a1a-M3*	13	14	17	24	10	15	13						5							5	Present study
118	Q1a3a1a-M3*	13	13	19	24	10	16	13						3							3	Present study
119	Q1a3a1a-M3*	13	14	17	24	10	16	13						2							2	Present study
120	Q1a3a1a-M3*	13	13	16	24	11	16	13						2							2	Present study
121	Q1a3a1a-M3*	13	12	17	22	10	16	13						2							2	Present study
122	Q1a3a1a-M3*	13	11	17	24	10	14	13						2							2	Present study
123	Q1a3a1a-M3*	13	12	16	24	9	13	13						2							2	Present study
124	Q1a3a1a-M3*	13	13	17	24	10	15	13						2							2	Present study
125	Q1a3a1a-M3*	14	14	16	24	10	15	13						2							2	Present study
126	Q1a3a1a-M3*	13	14	17	23	10	15	13						2							2	Present study
127	Q1a3a1a-M3*	14	14	18	25	11	14	13								2					2	Present study
128	Q1a3a1a-M3*	13	14	17	23	10	15	14							1						1	Present study
129	Q1a3a1a-M3*	13	14	18	22	10	16	14							1						1	Present study
130	Q1a3a1a-M3*	13	14	16	23	10	16	14							1						1	Present study
131	Q1a3a1a-M3*	13	14	16	24	10	14	13							1						1	Present study
132	Q1a3a1a-M3*	13	13	19	23	10	12	14							1						1	Present study
133	Q1a3a1a-M3*	13	14	16	24	11	15	13							1						1	Present study
134	Q1a3a1a-M3*	13	12	17	24	11	15	13							1						1	Present study
135	Q1a3a1a-M3*	13	13	18	24	11	13	13							1						1	Present study
136	Q1a3a1a-M3*	13	12	17	24	11	14	13							1						1	Present study
137	Q1a3a1a-M3*	14	13	18	23	11	14	13							1						1	Present study
138	Q1a3a1a-M3*	13	14	17	25	10	14	12							1						1	Present study
139	Q1a3a1a-M3*	13	14	17	23	9	14	13							1						1	Present study
140	Q1a3a1a-M3*	13	12	19	25	10	14	13							1						1	Present study
141	Q1a3a1a-M3*	14	13	17	24	10	14	14							1						1	Present study
142	Q1a3a1a-M3*	13	12	18	25	10	14	13							1						1	Present study
143	Q1a3a1a-M3*	13	13	15	24	10	15	13							1						1	Present study
144	Q1a3a1a-M3*	13	13	16	22	10	14	13							1						1	Present study
145	Q1a3a1a-M3*	13	14	18	24	9	14	13							1						1	Present study
146	Q1a3a1a-M3*	13	13	18	24	11	14	14							1						1	Present study
147	Q1a3a1a-M3*	13	14	18	22	10	14	13							1						1	Present study
148	Q1a3a1a-M3*	13	14	17	25	11	14	13							1						1	Present study
149	Q1a3a1a-M3*	13	14	15	23	10	14	14							1						1	Present study
150	Q1a3a1a-M3*	13	13	17	24	10	13	12							1						1	Present study
151	Q1a3a1a-M3*	14	12	17	26	10	14	13							1						1	Present study
152	Q1a3a1a-M3*	14	13	16	23	10	14	13							1						1	Present study
153	Q1a3a1a-M3*	13	14	17	24	10	14	11							1						1	Present study
154	Q1a3a1a-M3*	15	13	16	23	10	14	13							1						1	Present study
155	Q1a3a1a-M3*	13	12	17	23	10	16	13							1						1	Present study
156	Q1a3a1a-M3*	13	13	17	23	10	15	14							1						1	Present study
157	Q1a3a1a-M3*	13	14	19	23	10	15	14							1						1	Present study
158	Q1a3a1a-M3*	13	12	16	20	10	15	13							1						1	Present study
159	Q1a3a1a-M3*	13	14	16	20	10	14	13							1						1	Present study
160	Q1a3a1a-M3*	14	14	17	24	10	14	13							1						1	Present study
161	Q1a3a1a-M3*	14	14	17	25	10	16	14							1						1	Present study
162	Q1a3a1a-M3*	13	13	15	25	10	14	14							1						1	Present study
163	Q1a3a1a-M3*	14	13	19	23	10	14	13							1						1	Present study
164	Q1a3a1a-M3*	13	13	19	24	11	14	13							1						1	Present study
165	Q1a3a1a-M3*	13	13	17	24	11	15	13							1						1	Present study
166	Q1a3a1a-M3*	13	14	19	21	9	14	13							1						1	Present study
167	Q1a3a1a-M3*	13	14	16	24	10	14	14							1						1	Present study
168	Q1a3a1a-M3*	13	14	17	23	10	16	15							1						1	Present study
169	Q1a3a1a-M3*	13	13	17	21	10	14	13							1						1	Present study
170	Q1a3a1a-M3*	13	14	18	24	10	14	14							1						1	Present study
171	Q1a3a1a-M3*	13	13	19	22	11	14	13							1						1	Present study
172	Q1a3a1a-M3*	14	14	16	25	10	14	13							1						1	Present study
173	Q1a3a1a-M3*	13	12	18	24	10	14	13							1						1	Present study
174	Q1a3a1a-M3*	13	13	17	24	10	15	14							1						1	Present study
175	Q1a3a1a-M3*	14	13	17	25	10	14	14							1						1	Present study
176	Q1a3a1a-M3*	13	14	17	22	10	14	13							1						1	Present study
177	Q1a3a1a-M3*	17	13	15	24	10	13	13							1						1	Present study
178	Q1a3a1a-M3*	13	14	17	24	10	16	14							1						1	Present study
179	Q1a3a1a-M3*	14	12	18	24	11	14	13							1						1	Present study
180	Q1a3a1a-M3*	14	12	18	23	11	14	13							1						1	Present study
181	Q1a3a1a-M3*	13	13	18	22	10	15	13							1						1	Present study
182	Q1a3a1a-M3*	14	13	17	23	11	14	13							1						1	Present study
183	Q1a3a1a-M3*	15	13	16	25	9	14	13							1						1	Present study
184	Q1a3a1a-M3*	13	13	18	24	10	14	14							1						1	Present study
185	Q1a3a1a-M3*	13	14	18	24	10	14	13							1						1	Present study
186	Q1a3a1a-M3*	15	13	17	24	10	14	13							1						1	Present study
187	Q1a3a1a-M3*	13	12	16	26	10	14	13							1						1	Present study
188	Q1a3a1a-M3*	13	13	15	24	10	14	13							1						1	Present study
189	Q1a3a1a-M3*	14	13	16	24	10	15	13							1						1	Present study
190	Q1a3a1a-M3*	13	13	17	24	9	14	13							1						1	Present study
191	Q1a3a1a-M3*	13	13	17	25	11	14	12							1						1	Present study
192	Q1a3a1a-M3*	13	13	18	23	9	14	13							1						1	Present study
193	Q1a3a1a-M3*	15	14	16	23	10	14	13							1						1	Present study
194	Q1a3a1a-M3*	15	13	17	24	10	15	13							1						1	Present study
195	Q1a3a1a-M3*	14	13	17	25	11	14	13							1						1	Present study
196	Q1a3a1a-M3*	14	14	16	23	10	14	12							1						1	Present study
197	Q1a3a1a-M3*	13	14	18	23	10	16	14							1						1	Present study
198	Q1a3a1a-M3*	13	13	17	24	10	14	11							1						1	Present study
199	Q1a3a1a-M3*	13	14	17	23	11	14	13					1								1	Present study
200	Q1a3a1a-M3*	17	13	17	24	10	14	13					1								1	Present study
201	Q1a3a1a-M3*	13	14	17	25	11	14	11					1								1	Present study
202	Q1a3a1a-M3*	13	14	18	24	11	14	12					1								1	Present study
203	Q1a3a1a-M3*	13	13	19	25	10	16	13					1								1	Present study
204	Q1a3a1a-M3*	14	14	18	24	10	15	13					1								1	Present study
205	Q1a3a1a-M3*	13	13	17	23	10	16	13					1								1	Present study
206	Q1a3a1a-M3*	13	14	16	25	10	14	12					1								1	Present study
207	Q1a3a1a-M3*	13	14	17	23	10	14	14					1								1	Present study
208	Q1a3a1a-M3*	13	13	18	25	10	15	12					1								1	Present study
209	Q1a3a1a-M3*	15	13	17	23	10	14	13					1								1	Present study
210	Q1a3a1a-M3*	13	13	17	24	11	17	12						1							1	Present study
211	Q1a3a1a-M3*	13	12	17	24	9	13	13						1							1	Present study
212	Q1a3a1a-M3*	13	14	18	24	10	16	13						1							1	Present study
213	Q1a3a1a-M3*	13	12	16	24	9	13	15						1							1	Present study
214	Q1a3a1a-M3*	16	12	14	24	10	14	14						1							1	Present study
215	Q1a3a1a-M3*	13	12	17	25	10	14	13						1							1	Present study
216	Q1a3a1a-M3*	13	12	16	23	9	13	13						1							1	Present study
217	Q1a3a1a-M3*	14	13	16	24	10	14	12						1							1	Present study
218	Q1a3a1a-M3*	13	12	17	24	10	14	13						1							1	Present study
219	Q1a3a1a-M3*	13	13	15	24	10	13	14						1							1	Present study
220	Q1a3a1a-M3*	13	13	18	25	11	14	13						1							1	Present study
221	Q1a3a1a-M3*	13	12	17	22	9	13	13						1							1	Present study
222	Q1a3a1a-M3*	14	13	17	27	10	14	13						1							1	Present study
223	Q1a3a1a-M3*	13	12	17	24	9	14	13						1							1	Present study
224	Q1a3a1a-M3*	14	13	16	24	10	16	13						1							1	Present study
225	Q1a3a1a-M3*	15	14	17	24	10	14	13						1							1	Present study
226	Q1a3a1a-M3*	12	13	17	23	10	14	12						1							1	Present study
227	Q1a3a1a-M3*	13	14	18	25	10	14	13						1							1	Present study
228	Q1a3a1a-M3*	13	13	16	24	9	13	13						1							1	Present study
229	Q1a3a1a-M3*	13	12	16	25	9	13	15						1							1	Present study
230	Q1a3a1a-M3*	13	12	16	25	9	13	13						1							1	Present study
231	Q1a3a1a-M3*	13	13	17	24	10	13	13						1							1	Present study
232	Q1a3a1a-M3*	13	13	19	25	11	14	13						1							1	Present study
233	Q1a3a1a-M3*	13	13	18	25	10	12	13						1							1	Present study
234	Q1a3a1a-M3*	14	13	18	24	11	16	13						1							1	Present study
235	Q1a3a1a-M3*	14	13	17	24	10	15	13						1							1	Present study
236	Q1a3a1a-M3*	16	12	14	24	10	14	13						1							1	Present study
237	Q1a3a1a-M3*	13	13	16	23	10	16	14						1							1	Present study
238	Q1a3a1a-M3*	15	13	17	25	11	16	13						1							1	Present study
239	Q1a3a1a-M3*	13	12	16	23	10	10	14						1							1	Present study
240	Q1a3a1a-M3*	13	12	16	23	11	13	14						1							1	Present study
241	Q1a3a1a-M3*	13	12	17	24	10	13	14						1							1	Present study
242	Q1a3a1a-M3*	13	12	16	23	10	14	13						1							1	Present study
243	Q1a3a1a-M3*	13	13	19	24	10	15	13						1							1	Present study
244	Q1a3a1a-M3*	13	13	16	24	10	15	15						1							1	Present study
245	Q1a3a1a-M3*	13	13	16	24	10	13	14						1							1	Present study
246	Q1a3a1a-M3*	13	12	17	24	10	13	15						1							1	Present study
247	Q1a3a1a-M3*	13	13	17	24	11	12	13						1							1	Present study
248	Q1a3a1a-M3*	13	13	19	23	10	14	12						1							1	Present study
249	Q1a3a1a-M3*	13	12	15	24	9	13	15						1							1	Present study
250	Q1a3a1a-M3*	13	12	17	24	10	13	13						1							1	Present study
251	Q1a3a1a-M3*	13	13	17	24	10	17	13						1							1	Present study
252	Q1a3a1a-M3*	13	12	17	25	11	15	13						1							1	Present study
253	Q1a3a1a-M3*	13	14	15	24	10	16	13						1							1	Present study
254	Q1a3a1a-M3*	13	12	17	25	11	15	14						1							1	Present study
255	Q1a3a1a-M3*	13	13	18	24	10	16	13						1							1	Present study
256	Q1a3a1a-M3*	13	13	17	23	11	16	13						1							1	Present study
257	Q1a3a1a-M3*	13	13	19	25	10	14	13						1							1	Present study
258	Q1a3a1a-M3*	13	14	16	24	10	16	13						1							1	Present study
259	Q1a3a1a-M3*	13	12	17	24	10	16	13						1							1	Present study
260	Q1a3a1a-M3*	13	14	16	24	10	15	12						1							1	Present study
261	Q1a3a1a-M3*	13	15	17	24	10	14	12						1							1	Present study
262	Q1a3a1a-M3*	13	14	17	24	11	16	13						1							1	Present study
263	Q1a3a1a-M3*	13	14	16	24	10	15	13						1							1	Present study
264	Q1a3a1a-M3*	13	13	16	23	10	15	13						1							1	Present study
265c	Q1a3a1a-M3*	14	14	16	23-24	10	14	12						1							1	Present study
266c	Q1a3a1a-M3*	13	12	16.3	23	10	13	13						1							1	Present study
267	Q1a3a1a-M3*	13	12	17	24	10	16	12								1					1	Present study
268	Q1a3a1a-M3*	13	13	19	22	10	14	13								1					1	Present study
269	Q1a3a1a-M3*	14	14	16	23	10	14	14												1	1	Regueiro et al., 2013
270	Q1a3a1a-M3*	13	14	18	23	10	13	13	1												1	Dulik et al., 2012b
271	Q1a3a1a-M3*	13	13	16	23	10	14	14	1												1	Dulik et al., 2012b
272	Q1a3a1a-M3*	13	13	15	23	10	14	13	1												1	Dulik et al., 2012b
273	Q1a3a1a-M3*	13	13	16	25	11	14	13		1											1	Dulik et al., 2012b
274	Q1a3a1a-M3*	13	13	18	22	10	14	13		1											1	Dulik et al., 2012b
275	Q1a3a1a-M3*	13	14	16	24	9	13	14		1											1	Dulik et al., 2012b
276	Q1a3a1a-M3*	13	14	17	23	10	14	14			1										1	Dulik et al., 2012b
277	Q1a3a1a-M3*	13	13	18	23	10	14	14			1										1	Dulik et al., 2012b
278	Q1a3a1a2-M194	13	13	18	25	10	14	13							1						1	Present study
279	Q1a3a1a4-SA01	13	14	18	21	10	14	13							2						2	Present study
280	Q1a3a1a4-SA01	13	13	17	20	10	15	13							1						1	Present study
281	Q1a3a1a4-SA01	13	13	17	20	10	16	13							1						1	Present study
282	Q1a3a1a4-SA01	13	14	18	21	10	15	13							1						1	Present study
283	Q1a3a1a4-SA01	14	14	18	24	10	14	13							1						1	Present study
284	Q1a3a1a5-M557	13	14	17	23	10	16	14							5						5	Present study
285	Q1a3a1a5-M557	13	14	17	23	11	16	14							2						2	Present study
286	Q1a3a1b-L191	15	12	17	23	10	14	13						3							3	Present study
287	Q1a3a1b-L191	15	13	17	23	10	14	13						2							2	Present study
288	Q1a3a1b-L191	15	13	17	23	10	13	13							1						1	Present study
289	Q1a3a1b-L191	15	12	17	23	10	13	13						1							1	Present study
290	Q1a3a1b-L191	15	13	18	23	10	14	13						1							1	Present study
291	Q1a3a1b-L191	15	13	17	22	10	14	13						1							1	Present study
292	Q1a3a1c-L330	13	13	18	23	10	14	13										13	5		18	Present study; Dulik et al., 2012a
293	Q1a3a1c-L330	13	13	17	23	10	14	13										2	1		3	Present study; Dulik et al., 2012a
294	Q1a3a1c-L330	13	14	18	23	10	14	13										1	1		2	Present study; Dulik et al., 2012a
295	Q1a3a1c-L330	13	13	18	23	10	14	12											4		4	Present study
296	Q1a3a1c-L330	13	13	19	23	10	14	13										2			2	Dulik et al., 2012a
297	Q1a3a1c-L330	13	13	16	24	10	14	13											1		1	Present study
298	Q1a3a1c-L330	13	13	16	24	11	14	12											1		1	Present study
299	Q1a3a1c-L330	13	14	19	23	10	15	14										1			1	Dulik et al., 2012a
300	Q1a3a1c-L330	13	13	17	23	9	14	13										1			1	Dulik et al., 2012a
301c	Q1a3a1f-PV3	13.2	13	16	23	11	16	13						1							1	Present study
aincludes PV4 sample which was not included in the network analysis; bincludes PV2 sample which was not included in the network analysis; csamples were not included in the network analysis. Partial repeats and duplicated alleles are in bold.
Andes: Bolivia, Chile, Colombia, Ecuador, Peru.
C America: Costa Rica, El Salvador, Guatemala, Nicaragua, Panama.
South East America: Argentina, Brasile, Paraguay, Uruguay.
References:
Dulik MC, Zhadanov SI, Osipova LP, Askapuli A, Gau L, et al. (2012a) Mitochondrial DNA and Y chromosome variation provides evidence for a recent common ancestry between Native Americans and Indigenous Altaians. Am J Hum Genet 90: 573.
Dulik MC, Owings AC, Gaieski JB, Vilar MG, Andre A, et al. (2012b) Y-chromosome analysis reveals genetic divergence and new founding native lineages in Athapaskan- and Eskimoan-speaking populations. Proc Natl Acad Sci U S A 109: 8471-8476.
Malyarchuk B, Derenko M, Denisova G, Maksimov A, Wozniak M, et al. (2011) Ancient links between Siberians and Native Americans revealed by subtyping the Y chromosome haplogroup Q1a. J Hum Genet 56: 583-588.
Regueiro M, Alvarez J, Rowold D, Herrera RJ (2013) On the origins, rapid expansion and genetic diversity of Native Americans from hunting-gatherers to agriculturalists. Am J Phys Anthropol 150: 333-348.
