# Supplementary material for: The First Peopling of South America: New Evidence from Y-Chromosome Haplogroup Q
Source: PLoS One. 2013 Aug 21;8(8):e71390. doi: 10.1371/journal.pone.0071390 (PMC3749222; doi:10.1371/journal.pone.0071390)
Supplement: Table S5 — Mongolian sample description and haplogroup classification. (XLSX) [file pone.0071390.s005.xlsx]

## Sheet: Table S5
Table S5. Mongolian sample description and haplogroup classification
Tag sample	Mongolian area	Haplogroup
S-976453	Eastern Mongolia	L53
S-917329	Western Mongolia	L330
S-917341	Western Mongolia	L330
S-912394	Northern Mongolia	L330
S-912395	Western Mongolia	L330
S-912498	Western Mongolia	L330
S-912728	Western Mongolia	L330
S-917688	Western Mongolia	L330
S-917266	Western Mongolia	L330
S-917724	Western Mongolia	L330
S-917784	Western Mongolia	L330
S-917423	Western Mongolia	L330
S-917773	Western Mongolia	L330
S-917511	Northern Mongolia	L330
S-917112	Western Mongolia	L330
S-972688	Gobi	L330
S-918135	Western Mongolia	M25
S-918197	Western Mongolia	M25
S-917519	Western Mongolia	M25
S-912575	Western Mongolia	M120
S-918576	Western Mongolia	M120
S-917258	Western Mongolia	M120
